# Supplementary material for: Hypoglycemic and hypolipidemic activity of aqueous leaf extract of Passiflora suberosa L
Source: PeerJ. 2018 Feb 20;6:e4389. doi: 10.7717/peerj.4389 (PMC5824672; doi:10.7717/peerj.4389)
Supplement: File S1 — 25, 50, 100 and 200 mg/kg of the extract or control (ddH2O) on fasting blood glucose levels (mg/dL). Data are given for 9 animals. [file peerj-06-4389-s001.xlsx]

## Sheet: Sheet1
		Effect of ALE on fasting blood sugar
	Control						25 mg/kg	SLE					50 mg/kg	SLE
pre	1hr	3hr	5hr			pre	1h	3hr	5hr			pre	1hr	3hr	5hr
75.12	70.48	78.59	77.41			82.73	86.49	80.15	72.2			73.42	70.22	63.09	59.15
79.51	72.61	71.75	73.42			83.55	78.37	76.38	70.25			79.58	67.63	54.17	58.5
81.14	80.89	77.54	70.85			81.58	72.74	72.11	73.07			72.52	74.63	69.03	56.44
81.73	75.58	73.65	75.04			84.13	82.44	80.4	75.45			83.55	79.47	70.06	61.31
81.96	81.9	80.23	76.24			75.72	76.41	76.84	73.01			78.42	71.62	56.47	62.15
87.54	90.7	83.43	77.42			77.82	73.42	73.83	76.42			80.18	69.63	58.98	57.66
84.83	89.44	83.21	83.47			81.3	80.15	75.61	73			88.72	76.22	63.12	56.2
85.74	80	81.32	82.23			82.15	83.41	78.14	73.06			72.73	67.41	62.84	54.74
82.86	80.1	78.4	77			81.5	79.1	76.51	73.3			89.71	70.81	68.74	58.39
	100 mg/kg	ALE					200 mg/kg ALE
Pre	1hr	3hr	5hr			pre	1hr	3hr	5hr
80.82	76.7	65.27	59.2			71.38	73.96	75.81	72
88.41	72	56	50.43			85.61	79.58	78.93	72.93
84.52	78.23	50.18	53.82			85.84	80.92	88.19	79.19
76.8	71.47	62	52.02			74.61	76.68	82.37	71.93
89.42	85.91	58.72	54.66			83.77	77.75	79.36	71.14
86.86	74.58	68.72	54.83			73.61	73.95	70	66.38
79.51	70.42	54.72	56.85			86.15	80.62	85.27	70.91
80.32	80.58	63.63	56.41			81.68	78.82	75.48	74.72
83.17	82.69	53.86	51.28			80.15	77.83	79.4263	66.23
													Skeletal muscle glucose uptake
													control	test
													3	6.82
													3.11	7.13
													3.06	6.88
													3.09	7.23
													3.12	6.11
													3.2	6.73
													2.81	7.5
													2.86	7.23
													2.91	6.18
